# Supplementary material for: Naja atra Cardiotoxin 1 Induces the FasL/Fas Death Pathway in Human Leukemia Cells
Source: Cells. 2021 Aug 12;10(8):2073. doi: 10.3390/cells10082073 (PMC8394927; doi:10.3390/cells10082073)
Supplement: Supplementary file 1 [file cells-10-02073-s001.zip]

Archive with 1 entries (1 files):
- cells-1316056-supplementary.pdf
